# Supplementary material for: EZH2-Mediated H3K27 Trimethylation in the Liver of Mice Is an Early Epigenetic Event Induced by High-Fat Diet Exposure
Source: Nutrients. 2024 Sep 26;16(19):3260. doi: 10.3390/nu16193260 (PMC11479199; doi:10.3390/nu16193260)
Supplement: Supplementary file 1 [file nutrients-16-03260-s001.zip]

Archive with 1 entries (1 files):
- nutrients-3158124-supplementary.pdf
